# Supplementary material for: Mechanical Force Modulates Alveolar Bone Marrow Mesenchymal Cells Characteristics for Bone Remodeling during Orthodontic Tooth Movement through Lactate Production
Source: Cells. 2022 Nov 22;11(23):3724. doi: 10.3390/cells11233724 (PMC9738738; doi:10.3390/cells11233724)
Supplement: Supplementary file 1 [file cells-11-03724-s001.zip]

Archive with 1 entries (1 files):
- cells-1937638-supplementary.pdf
